# Supplementary material for: Nordihydroguaiaretic acid reduces secondary organ injury in septic rats after cecal ligation and puncture
Source: PLoS One. 2020 Aug 13;15(8):e0237613. doi: 10.1371/journal.pone.0237613 (PMC7425931; doi:10.1371/journal.pone.0237613)
Supplement: S1 Data set — (XLSX) [file pone.0237613.s001.xlsx]

## Sheet: Serum and Tissue Markers
		Treatment	IL1	Wet/Dry	pO2	P/F	Lactate	BUN	CR	ALT
		CLP + Vehicle	215	6.21	78	312	3.2	38	0.3	152
		CLP + Vehicle	1112	6.78	61	244	4.2	31	0.3	140
		CLP + Vehicle	388	5.55	68	272	3.8	31	0.3	145
		CLP + Vehicle	558	5.1	72	288	4.5	14	0.2	53
		CLP + Vehicle	321	5.8	67	268	3.9	16	0.3	46
		24h Sham + NDGA	122	2.91	103	412	2.4	11	0.2	43
		24h sham + NDGA	228	3.46	86	344	1.3	18	0.4	43
		24h sham + NDGA	322	2.59	91	364	1.8	21	0.3	54
		24h Sham + NDGA	255	2.96	117	468	2.5	16	0.3	45
		24h Sham + NDGA	91	3.01	90	360	1.7	16	0.2	52
		CLP + NDGA Pre	455	3.1	80	320	2.3	14	0.3	71
		CLP + NDGA Pre	587	3.4	86	344	2.4	15	0.3	39
		CLP + NDGA Pre	905	3.39	79	316	1.8	16	0.3	34
		CLP + NDGA Pre	255	3.6	97	388	2.3	14	0.3	68
		CLP + NDGA Pre	359	3.87	88	352	1.7	16	0.3	59
		CLP + NDGA Post	928	4.6	73	292	2.7	16	0.3	31
		CLP + NDGA Post	242	5	67	268	2.3	16	0.3	140
		CLP + NDGA Post	461	4.1	79	316	3.2	16	0.3	27
		CLP + NDGA Post	325	5.4	97	388	3.6	20	0.4	44
		CLP + NDGA Post	584	4.7	77	308	3.1	15	0.3	33

## Sheet: Pathology
Animal 1		A	B	C	D	E		LIS
Level 1	1	0	0	0	0	0		0		Animals 1-5: Sham
	2	1	0	0	0	0		20		Animals 6-10: CLP +Vehicle
	3	0	0	0	0	0		0		Animals 11-15: NDGA Pre
	4	0	0	0	0	1		2		Animals 16-20: NDGA Post Treatment
	5	1	0	0	0	0		20
	6	0	0	0	1	0		7
	7	0	1	0	0	0		14
	8	0	1	0	0	0		14
	9	0	1	0	1	0		21
	10	0	1	0	0	0		14
Level 2
	1	0	1	0	0	0		14
	2	0	1	0	1	0		21
	3	0	0	0	0	0		0
	4	0	1	0	0	1		16
	5	0	1	0	1	0		21
	6	0	1	0	0	0		14
	7	0	0	0	0	0		0
	8	0	1	1	0	0		21
	9	0	1	0	0	1		16
	10	0	1	0	0	1		16
Level 3
	1	0	1	0	0	0		14
	2	0	1	0	0	0		14
	3	0	0	0	0	0		0
	4	0	1	0	0	0		14
	5	0	1	0	0	0		14
	6	0	1	0	0	0		14
	7	1	1	0	0	0		34
	8	0	1	0	0	0		14
	9	0	1	0	0	0		14
	10	0	0	1	0	1		9
Animal 2
Level 1	1	1	0	0	0	0		20
	2	1	0	0	0	0		20
	3	0	1	0	0	0		14
	4	0	0	0	1	0		7
	5	0	0	0	1	0		7
	6	0	0	0	0	0		0
	7	0	1	0	0	0		14
	8	0	1	0	0	0		14
	9	0	0	0	0	0		0
	10	0	1	0	0	0		14
Level 2
	1	0	0	0	1	0		7
	2	0	0	0	1	0		7
	3	0	0	0	0	0		0
	4	0	1	0	1	0		21
	5	0	0	0	1	0		7
	6	0	1	0	0	0		14
	7	0	0	0	0	0		0
	8	0	0	0	1	1		9
	9	0	0	0	0	1		2
	10	0	1	0	0	1		16
Level 3
	1	0	0	0	0	1		2
	2	0	1	0	0	1		16
	3	0	1	0	0	1		16
	4	0	0	0	0	1		2
	5	0	0	0	0	0		0
	6	0	1	0	0	0		14
	7	0	1	0	0	0		14
	8	0	1	0	0	1		16
	9	0	0	0	0	1		2
	10	0	1	0	0	1		16
Animal 3
Level 1	1	0	0	0	1	0		7
	2	0	1	0	0	0		14
	3	0	0	1	0	1		9
	4	0	1	0	0	0		14
	5	0	0	0	0	0		0
	6	0	1	0	0	0		14
	7	0	1	0	1	0		21
	8	0	1	0	0	0		14
	9	0	0	0	1	1		9
	10	0	0	0	0	1		2
Level 2
	1	0	0	1	0	1		9
	2	0	1	0	0	0		14
	3	0	1	0	0	0		14
	4	0	0	0	0	0		0
	5	0	0	0	0	1		2
	6	0	1	0	0	1		16
	7	0	0	0	0	1		2
	8	0	1	0	0	0		14
	9	0	1	0	0	1		16
	10	0	0	0	0	0		0
Level 3
	1	0	1	0	0	0		14
	2	0	0	0	0	1		2
	3	0	1	0	0	0		14
	4	0	1	0	0	0		14
	5	0	1	0	0	1		16
	6	0	1	0	0	1		16
	7	0	1	0	0	1		16
	8	0	0	0	0	1		2
	9	0	1	0	0	0		14
	10	0	1	1	0	1		23
Animal 4
Level 1	1	0	0	1	0	1		9
	2	0	0	0	0	1		2
	3	0	0	0	1	1		9
	4	0	1	0	0	1		16
	5	0	1	1	0	1		23
	6	0	1	0	0	0		14
	7	0	0	0	0	1		2
	8	0	1	0	0	0		14
	9	0	1	0	0	1		16
	10	0	1	0	0	1		16
Level 2
	1	0	0	0	0	1		2
	2	0	1	0	0	0		14
	3	0	0	1	0	1		9
	4	0	0	0	0	1		2
	5	0	1	0	0	1		16
	6	0	1	0	0	1		16
	7	0	0	0	0	0		0
	8	0	1	0	0	1		16
	9	0	0	0	0	1		2
	10	0	1	0	0	1		16
Level 3
	1	0	0	0	0	1		2
	2	0	1	0	0	1		16
	3	0	1	0	0	1		16
	4	0	0	0	0	1		2
	5	0	1	0	0	0		14
	6	0	1	0	0	0		14
	7	0	1	0	0	1		16
	8	0	0	0	0	1		2
	9	0	1	0	0	1		16
	10	0	0	0	0	1		2
Animal 5
Level 1	1	0	0	0	1	1		9
	2	0	1	0	0	1		16
	3	0	1	0	1	1		23
	4	0	1	0	0	1		16
	5	0	0	0	1	1		9
	6	0	0	0	0	1		2
	7	0	1	0	0	1		16
	8	0	0	0	0	1		2
	9	0	1	0	0	1		16
	10	0	0	0	0	1		2
Level 2
	1	0	1	0	0	1		16
	2	0	0	0	0	1		2
	3	0	1	0	0	0		14
	4	0	1	0	0	1		16
	5	0	1	0	0	1		16
	6	0	1	0	0	1		16
	7	0	1	0	0	1		16
	8	0	0	0	0	1		2
	9	0	0	0	0	1		2
	10	0	1	0	0	0		14
Level 3
	1	0	0	0	1	0		7
	2	0	1	0	1	0		21
	3	0	1	0	0	1		16
	4	0	1	0	1	0		21
	5	0	1	0	0	0		14
	6	0	1	0	0	1		16
	7	0	1	0	0	1		16
	8	0	0	0	0	1		2
	9	0	1	0	0	1		16
	10	0	1	0	0	0		14
Animal 6		A	B	C	D	E		LIS
Level 1	1	0	1	0	0	1		16
	2	0	1	0	1	1		23
	3	1	1	0	0	1		36
	4	0	1	0	0	1		16
	5	0	1	0	0	1		16
	6	0	1	0	1	1		23
	7	0	1	0	1	1		23
	8	1	1	0	0	1		36
	9	0	1	0	0	0		14
	10	0	1	0	0	1		16
Level 2
	1	0	1	0	1	0		21
	2	0	1	0	1	1		23
	3	1	1	0	0	1		36
	4	0	1	1	1	1		30
	5	0	2	1	1	1		44
	6	0	1	1	1	1		30
	7	1	1	0	1	1		43
	8	0	1	0	2	1		30
	9	0	1	0	0	1		16
	10	0	1	1	1	1		30
Level 3
	1	0	1	0	1	1		23
	2	0	1	0	1	0		21
	3	0	1	1	1	2		32
	4	1	1	0	1	0		41
	5	0	1	0	0	1		16
	6	1	1	0	1	1		43
	7	0	1	1	1	1		30
	8	0	1	0	1	1		23
	9	0	1	1	0	1		23
	10	0	1	0	1	1		23
Animal 7
Level 1	1	0	1	1	0	1		23
	2	0	1	1	0	1		23
	3	0	1	1	0	1		23
	4	0	1	1	0	0		21
	5	0	1	0	1	0		21
	6	0	1	1	1	1		30
	7	0	1	0	0	1		16
	8	0	1	1	0	2		25
	9	0	0	1	1	1		16
	10	0	1	0	1	1		23
Level 2
	1	1	1	0	0	1		36
	2	0	1	0	1	1		23
	3	0	1	1	1	1		30
	4	0	1	1	1	1		30
	5	0	1	0	1	1		23
	6	0	1	0	0	1		16
	7	0	1	0	0	2		18
	8	0	1	0	0	1		16
	9	0	1	0	1	1		23
	10	1	0	0	1	1		29
Level 3
	1	0	2	1	0	1		37
	2	0	1	0	0	1		16
	3	0	1	1	0	1		23
	4	0	1	1	0	1		23
	5	0	1	1	1	1		30
	6	0	1	1	0	1		23
	7	0	1	1	0	1		23
	8	0	1	0	0	1		16
	9	0	2	1	0	1		37
	10	0	1	1	0	1		23
Animal 8
Level 1	1	0	1	0	0	1		16
	2	0	1	0	1	1		23
	3	0	1	0	0	1		16
	4	1	1	0	0	1		36
	5	0	1	1	1	1		30
	6	0	1	0	1	1		23
	7	1	1	0	1	1		43
	8	0	1	1	1	1		30
	9	1	1	1	0	1		43
	10	0	1	1	1	1		30
Level 2
	1	0	1	0	1	1		23
	2	0	1	0	1	1		23
	3	0	1	1	0	1		23
	4	0	1	1	0	0		21
	5	1	1	1	0	1		43
	6	0	1	0	0	1		16
	7	1	0	1	0	1		29
	8	0	1	1	0	1		23
	9	0	1	0	1	1		23
	10	0	1	0	0	1		16
Level 3
	1	0	1	0	1	1		23
	2	0	1	1	1	1		30
	3	0	1	0	0	1		16
	4	0	1	1	0	1		23
	5	0	1	1	0	1		23
	6	0	1	1	1	1		30
	7	1	1	0	0	1		36
	8	0	1	1	0	1		23
	9	0	1	0	1	1		23
	10	0	1	0	0	1		16
Animal 9
Level 1	1	0	1	0	0	1		16
	2	0	1	2	0	2		32
	3	0	1	1	0	1		23
	4	0	1	2	1	2		39
	5	0	1	0	1	1		23
	6	0	1	2	0	2		32
	7	1	0	1	0	1		29
	8	0	1	0	1	1		23
	9	0	1	1	0	0		21
	10	0	1	0	0	1		16
Level 2
	1	1	1	0	0	1		36
	2	0	1	1	0	1		23
	3	0	1	1	0	1		23
	4	1	1	2	0	2		52
	5	0	1	1	0	1		23
	6	1	1	1	0	1		43
	7	0	1	0	0	1		16
	8	0	1	2	0	1		30
	9	0	1	0	0	1		16
	10	1	1	1	0	1		43
Level 3
	1	1	0	1	0	1		29
	2	1	1	0	0	1		36
	3	0	1	1	0	1		23
	4	0	1	1	0	1		23
	5	0	1	1	0	0		21
	6	0	1	0	0	1		16
	7	0	1	0	0	1		16
	8	0	1	0	1	1		23
	9	0	1	0	1	1		23
	10	0	1	0	0	0		14
Animal 10
Level 1	1	0	1	0	1	1		23
	2	1	1	0	0	1		36
	3	0	1	1	0	1		23
	4	0	1	0	0	1		16
	5	0	1	0	0	0		14
	6	0	1	1	0	1		23
	7	0	1	0	0	0		14
	8	0	1	1	1	1		30
	9	0	1	1	0	1		23
	10	0	1	0	0	1		16
Level 2
	1	0	1	0	0	1		16
	2	0	1	0	0	0		14
	3	0	1	1	0	1		23
	4	0	1	0	1	0		21
	5	0	1	1	0	1		23
	6	1	1	1	0	1		43
	7	0	1	0	0	1		16
	8	0	1	0	1	1		23
	9	0	1	1	1	1		30
	10	0	1	0	1	1		23
Level 3
	1	1	1	1	1	1		50
	2	0	1	1	1	1		30
	3	0	1	0	1	1		23
	4	0	1	1	1	1		30
	5	0	1	0	0	1		16
	6	0	1	0	0	1		16
	7	0	1	1	1	1		30
	8	0	1	1	0	1		23
	9	0	1	0	0	2		18
	10	0	1	0	1	1		23
Animal 11		A	B	C	D	E		LIS
Level 1	1	0	1	0	1	1		23
	2	0	0	0	0	1		2
	3	0	1	0	0	1		16
	4	0	0	0	0	1		2
	5	0	1	1	0	1		23
	6	0	1	0	0	0		14
	7	1	0	1	0	1		29
	8	0	1	0	0	1		16
	9	0	0	0	0	1		2
	10	0	1	0	0	1		16
Level 2
	1	0	1	1	1	1		30
	2	0	1	0	0	1		16
	3	0	1	0	1	1		23
	4	0	0	1	1	1		16
	5	0	1	0	1	1		23
	6	0	1	1	0	0		21
	7	0	0	0	0	1		2
	8	0	1	0	0	1		16
	9	0	1	0	0	1		16
	10	0	1	1	0	0		21
Level 3
	1	0	1	0	0	1		16
	2	0	1	1	0	0		21
	3	0	0	0	0	1		2
	4	1	0	0	0	1		22
	5	0	1	0	0	1		16
	6	0	1	1	0	1		23
	7	0	1	0	0	1		16
	8	0	0	1	0	1		9
	9	0	1	0	0	1		16
	10	0	1	1	0	0		21
Animal 12
Level 1	1	0	1	1	1	0		28
	2	0	1	0	0	1		16
	3	0	1	0	0	1		16
	4	0	0	0	0	1		2
	5	0	1	1	0	1		23
	6	0	1	0	0	0		14
	7	0	1	1	0	0		21
	8	0	0	0	0	1		2
	9	1	0	1	0	1		29
	10	0	1	0	0	1		16
Level 2
	1	0	1	0	0	1		16
	2	0	1	0	1	1		23
	3	0	1	0	0	1		16
	4	0	1	0	0	1		16
	5	0	1	1	0	0		21
	6	0	1	1	0	1		23
	7	0	1	1	0	1		23
	8	0	1	0	0	1		16
	9	0	0	0	0	0		0
	10	0	1	1	1	1		30
Level 3
	1	0	1	1	0	1		23
	2	0	0	0	0	0		0
	3	0	1	0	0	1		16
	4	0	1	0	0	1		16
	5	0	1	0	0	0		14
	6	0	1	1	0	1		23
	7	0	1	0	0	1		16
	8	0	1	1	0	1		23
	9	0	0	0	0	1		2
	10	0	1	0	0	1		16
Animal 13
Level 1	1	0	1	0	0	1		16
	2	0	1	0	0	1		16
	3	0	0	0	0	1		2
	4	0	1	1	0	1		23
	5	0	1	0	0	1		16
	6	0	1	0	0	0		14
	7	0	0	0	0	1		2
	8	0	1	0	0	0		14
	9	0	1	0	0	1		16
	10	0	0	0	0	1		2
Level 2
	1	0	1	1	0	1		23
	2	0	1	0	0	1		16
	3	0	0	0	0	1		2
	4	0	1	0	0	1		16
	5	0	0	1	0	1		9
	6	0	1	0	0	1		16
	7	0	1	1	0	1		23
	8	0	1	0	0	1		16
	9	0	0	0	0	1		2
	10	0	0	1	0	1		9
Level 3
	1	0	0	0	0	1		2
	2	0	1	0	0	1		16
	3	0	1	0	0	1		16
	4	0	1	0	0	1		16
	5	0	0	1	0	1		9
	6	0	1	1	0	1		23
	7	0	1	0	0	0		14
	8	0	1	0	0	1		16
	9	0	0	0	0	1		2
	10	0	1	0	0	1		16
Animal 14
Level 1	1	0	1	0	0	1		16
	2	0	1	0	0	1		16
	3	0	1	1	0	1		23
	4	0	1	0	0	1		16
	5	0	0	0	0	0		0
	6	0	0	0	0	1		2
	7	0	1	0	0	1		16
	8	0	1	1	0	1		23
	9	0	1	1	0	0		21
	10	0	1	0	0	1		16
Level 2
	1	0	1	0	0	1		16
	2	0	1	0	0	0		14
	3	0	1	1	0	1		23
	4	0	1	0	0	0		14
	5	0	1	0	0	0		14
	6	0	1	0	0	1		16
	7	1	1	0	0	1		36
	8	0	1	0	0	1		16
	9	0	1	0	0	0		14
	10	0	1	1	0	1		23
Level 3
	1	0	0	0	0	1		2
	2	0	1	0	0	1		16
	3	0	1	1	0	1		23
	4	0	1	0	0	0		14
	5	0	1	0	0	1		16
	6	0	1	0	0	1		16
	7	0	0	0	0	1		2
	8	0	1	1	0	0		21
	9	0	1	0	0	1		16
	10	0	1	0	0	1		16
Animal 15
Level 1	1	0	1	0	0	0		14
	2	0	1	0	0	1		16
	3	0	1	0	0	1		16
	4	0	1	1	0	1		23
	5	0	1	0	0	1		16
	6	0	0	0	0	1		2
	7	0	1	0	0	0		14
	8	0	0	0	0	1		2
	9	0	1	0	0	1		16
	10	0	1	0	0	0		14
Level 2
	1	0	1	0	0	1		16
	2	0	1	0	0	1		16
	3	0	0	0	0	1		2
	4	0	1	1	0	1		23
	5	0	1	0	0	0		14
	6	0	0	0	0	1		2
	7	0	1	0	0	2		18
	8	0	1	0	0	1		16
	9	0	0	1	0	1		9
	10	0	1	1	0	1		23
Level 3
	1	0	0	0	0	1		2
	2	0	0	1	0	1		9
	3	0	1	0	0	1		16
	4	0	1	0	0	1		16
	5	0	1	0	0	1		16
	6	0	0	0	0	0		0
	7	0	1	0	0	1		16
	8	0	0	1	0	1		9
	9	0	1	0	0	1		16
	10	0	1	0	0	0		14
Animal 16		A	B	C	D	E		LIS
Level 1	1	0	1	0	0	0		14
	2	0	1	1	0	0		21
	3	0	1	1	1	0		28
	4	0	1	0	0	1		16
	5	0	1	0	0	1		16
	6	0	1	0	0	1		16
	7	0	1	1	0	1		23
	8	0	1	1	0	1		23
	9	0	1	0	0	1		16
	10	0	1	1	0	1		23
Level 2
	1	0	1	0	0	1		16
	2	0	1	0	0	2		18
	3	0	1	0	1	1		23
	4	0	1	0	0	2		18
	5	0	1	0	1	2		25
	6	0	1	1	0	1		23
	7	0	1	0	0	1		16
	8	1	1	0	0	1		36
	9	0	1	0	1	0		21
	10	0	1	0	0	1		16
Level 3
	1	0	1	0	0	1		16
	2	1	1	1	0	1		43
	3	0	1	0	0	1		16
	4	0	1	1	0	1		23
	5	0	1	0	0	0		14
	6	0	1	0	0	1		16
	7	0	1	0	0	2		18
	8	0	1	0	0	0		14
	9	0	1	1	1	2		32
	10	0	1	0	0	0		14
Animal 17
Level 1	1	1	1	1	0	1		43
	2	0	0	1	0	1		9
	3	0	1	1	0	1		23
	4	0	1	0	0	1		16
	5	0	1	1	0	1		23
	6	0	1	1	1	1		30
	7	0	1	0	0	1		16
	8	0	1	0	0	1		16
	9	0	0	0	0	1		2
	10	0	1	0	0	1		16
Level 2
	1	0	1	0	1	1		23
	2	0	1	0	1	1		23
	3	0	1	1	0	1		23
	4	0	1	0	1	1		23
	5	0	1	0	0	1		16
	6	0	1	0	1	1		23
	7	0	1	1	0	1		23
	8	0	0	1	0	1		9
	9	0	1	1	0	1		23
	10	0	1	0	0	1		16
Level 3
	1	0	1	0	0	1		16
	2	0	1	1	1	1		30
	3	0	1	0	0	1		16
	4	0	1	0	0	1		16
	5	0	0	0	0	1		2
	6	0	0	1	1	1		16
	7	0	1	0	0	1		16
	8	0	1	1	1	1		30
	9	0	0	1	1	1		16
	10	0	1	1	1	1		30
Animal 18
Level 1	1	0	1	0	0	1		16
	2	0	1	0	0	1		16
	3	0	1	1	0	1		23
	4	0	1	0	0	1		16
	5	0	1	0	0	2		18
	6	0	1	0	0	1		16
	7	0	0	1	0	1		9
	8	0	1	1	0	1		23
	9	0	1	0	1	1		23
	10	0	1	0	0	1		16
Level 2
	1	0	1	1	1	1		30
	2	0	1	1	0	1		23
	3	0	1	0	1	1		23
	4	0	1	1	0	1		23
	5	0	1	0	0	1		16
	6	0	1	0	1	1		23
	7	0	1	0	0	1		16
	8	0	1	1	0	1		23
	9	0	1	0	0	1		16
	10	0	0	1	1	1		16
Level 3
	1	0	1	1	0	1		23
	2	0	0	1	0	1		9
	3	0	1	0	1	1		23
	4	0	1	0	0	1		16
	5	0	1	1	1	1		30
	6	0	1	0	0	1		16
	7	0	1	0	0	1		16
	8	0	1	1	0	1		23
	9	0	1	0	0	1		16
	10	0	1	1	0	1		23
Animal 19
Level 1	1	1	1	0	0	1		36
	2	0	1	1	0	1		23
	3	0	1	1	1	1		30
	4	0	1	0	1	1		23
	5	0	1	1	0	1		23
	6	0	1	0	0	1		16
	7	0	1	0	0	1		16
	8	1	1	0	0	1		36
	9	0	1	0	0	1		16
	10	0	1	0	0	0		14
Level 2
	1	0	1	0	0	1		16
	2	0	1	1	0	1		23
	3	0	1	0	0	1		16
	4	1	1	1	0	1		43
	5	0	0	0	0	1		2
	6	0	1	0	0	1		16
	7	0	1	0	0	0		14
	8	1	0	1	0	1		29
	9	0	1	0	0	1		16
	10	0	0	0	0	1		2
Level 3
	1	0	1	0	0	1		16
	2	0	0	0	0	1		2
	3	0	1	0	0	0		14
	4	0	0	0	0	1		2
	5	0	1	1	0	1		23
	6	0	1	1	0	1		23
	7	1	1	0	0	1		36
	8	0	1	0	0	1		16
	9	0	1	0	0	1		16
	10	0	0	0	0	1		2
Animal 20
Level 1	1	0	0	0	0	1		2
	2	0	0	0	0	1		2
	3	0	1	0	0	1		16
	4	0	0	0	0	1		2
	5	0	0	0	0	1		2
	6	0	0	1	0	1		9
	7	0	0	0	0	1		2
	8	0	1	0	0	1		16
	9	0	1	0	1	1		23
	10	0	1	1	0	1		23
Level 2
	1	0	1	1	1	1		30
	2	0	1	1	0	1		23
	3	0	1	1	1	1		30
	4	0	1	0	1	1		23
	5	0	1	0	0	1		16
	6	0	1	1	0	1		23
	7	0	0	0	0	1		2
	8	0	0	0	1	1		9
	9	0	1	0	0	1		16
	10	0	1	0	1	1		23
Level 3
	1	0	1	0	0	1		16
	2	0	1	0	1	1		23
	3	0	0	0	0	1		2
	4	0	1	0	0	1		16
	5	0	1	0	1	1		23
	6	0	0	0	0	1		2
	7	0	1	0	0	1		16
	8	0	0	0	0	1		2
	9	0	1	0	1	1		23
	10	0	1	0	0	1		16

## Sheet: Mortality
	% Survival	0 hours	12 hours	24 hours	36 hours
	CLP + Vehicle (n=8)	100	100	75	62
	CLP + NDGA Pre (n=8)	100	100	100	87
	Sham (n=8)	100	100	100	100
	CLP + NDGA Post (n=8)	100	100	87	75
